# Supplementary material for: The Molecular Basis for Selectivity of the Cytotoxic Response of Lung Adenocarcinoma Cells to Cold Atmospheric Plasma
Source: Biomolecules. 2023 Nov 20;13(11):1672. doi: 10.3390/biom13111672 (PMC10669024; doi:10.3390/biom13111672)
Supplement: Supplementary file 1 [file biomolecules-13-01672-s001.zip]

Archive with 1 entries (1 files):
- Supplementary matherials.pdf
